# Supplementary material for: Advancing Precision Rehabilitation Through a Sensor-Based 6-DoF Robotic Exoskeleton: Clinical Validation and Ergonomic Assessment
Source: Sensors (Basel). 2025 Dec 23;26(1):88. doi: 10.3390/s26010088 (PMC12788030; doi:10.3390/s26010088)
Supplement: Supplementary file 1 [file sensors-26-00088-s001.zip]

Archive with 1 entries (1 files):
- sensors-3942158-supplementary.pdf
